# Supplementary material for: Long-term stress in dogs is related to the human–dog relationship and personality traits
Source: Sci Rep. 2021 Apr 21;11:8612. doi: 10.1038/s41598-021-88201-y (PMC8060293; doi:10.1038/s41598-021-88201-y)
Supplement: Supplementary file 1 — Supplementary Information 1. [file 41598_2021_88201_MOESM1_ESM.xlsx]

## Sheet: Sheet1
Long-term stress in dogs is related to the human-dog relationship and personality traits
Amanda Höglin1, Enya Van Poucke1, Rebecca Katajamaa1, Per Jensen1, Elvar Theodorsson2, Lina SV Roth1
Supplementary Table 1. Data and subject information.
ID-Number	Breedgroup	Breed	DogSex	OwnerSex	Herding: pet/competing	OwnerAge (year)	DogAge (year)	Dog HCC (pg/mg)	Human HCC (pg/mg)	MDORS1	MDORS2	MDORS3	BFI-Extraversion	BFI-Agreeableness	BFI-Conscientiousness	BFI-Neuroticism	BFI-Openness	Factor1Fearfulness	Factor2AggressionTowardsPeople	Factor3ActivityExcitability	Factor4ResponsivenessToTraining	Factor5AggressionTowardsAnimals	Activity:Rest %	Activity:Low%	Activity: Medium%	Activity: High%	Activity: M+H %
1	Herding	Shetland sheepdog	Female	Female	Pet	66	2	14.6182	28.1958	33	42	14	34	44	39	19	39	28	10	117	66	39
2	Herding	border collie	Male	Female	Competing	44	10	14.4776	43.1426				31	38	39	15	31	49	28	127	63	54	79.9194	7.8417	8.31807	3.92085	12.2389
3	Herding	border collie	Male	Female	Competing	49	7	18.0236	15.5552	36	43	15	31	33	35	24	28	39	16	119	58	40
5	Herding	border collie	Male	Female	Competing	34	5	14.7566	17.5997	25	40	11	33	40	45	14	23	56	10	101	66	26	86.3162	3.13288	5.04141	5.50954	10.551
7	Herding	Shetland sheepdog	Female	Female	Competing	39	9	6.7631	18.8676	28	38	12	32	41	43	9	20	43	17	85	54	44	79.2376	6.40266	10.8808	3.4789	14.3597
8	Herding	Shetland sheepdog	Male	Female	Pet	67	2	5.42051	13.8239	34	45	25	20	35	31	24	33	33	10	123	51	38	75.5252	6.9296	10.3944	7.15076	17.5452
11	Herding	border collie	Female	Female	Competing	33	3	15.9931	21.4607				31	35	39	20	35	37	10	103	56	25	77.4439	6.37219	12.9978	3.1861	16.1839
12	Herding	Shetland sheepdog	Male	Female	Competing	55	4	15.3813	20.1198	33	43	16	28	36	37	21	42	43	14	117	60	43	76.4234	7.70073	12.1898	3.68613	15.8759
13	Herding	Shetland sheepdog	Male	Female	Pet	20	4	7.03784	7.46866	30	46	19	13	36	29	28	41	58	12	132	54	33	76.9575	6.18941	10.1044	6.7487	16.8531
14	Herding	border collie	Male	Female	Pet	68	10	2.58481	32.8613	30	35	17	33	42	43	11	35	52	16	114	67	63
15	Herding	Shetland sheepdog	Female	Female	Pet	53	5	12.2962	26.922	30	46	9	34	41	42	12	27	92	10	81	67	37	74.5149	8.58209	9.1791	7.72388	16.903
17	Herding	border collie	Female	Female	Pet	28	3	4.93728	5.95643				25	42	34	21	33	46	10	96	53	46	76.1694	5.59853	10.0184	8.21363	18.232
19	Herding	border collie	Female	Female	Pet	59	3	15.0486	56.6707	34	48	14	26	34	37	16	38	31	10	104	67	18					0
22	Herding	border collie	Male	Female	Competing	61	2	22.6138	7.17054	34	50	14	19	38	41	20	44	46	10	120	65	22	77.0378	6.91412	11.099	4.94905	16.048
23	Herding	Shetland sheepdog	Female	Female	Pet	62	1	14.3712	32.1129	31	49	13	25	37	39	31	48	63	18	112	39	41	77.548	7.71787	11.6691	3.06499	14.7341
25	Herding	Shetland sheepdog	Male	Female	Competing	27	5	14.9178	23.1202				33	37	37	17	29	76	27	94	59	38	66.3774	9.43601	16.6667	7.51988	24.1866
26	Herding	border collie	Male	Female	Competing	27	2	2.19069	9.39935	31	49	12	28	32	33	31	33	44	10	126	59	22	80.4528	5.88679	11.0566	2.60377	13.6604
29	Herding	Shetland sheepdog	Male	Female	Competing	28	2	3.33954	8.26417	33	49	12	22	37	37	22	28	49	10	100	64	26
30	Herding	border collie	Male	Female	Competing	62	3	0.679612	6.11762	35	46	17	32	38	41	27	39	38	13	123	60	41	78.1353	5.99634	8.5192	7.34918	15.8684
31	Herding	Shetland sheepdog	Male	Female	Pet	61	8	7.21982	36.0545	29	47	9	31	37	40	15	39	24	10	107	67	22	84.0708	5.86283	8.44395	1.62242	10.0664
32	Herding	border collie	Female	Female	Pet	44	1	15.4955	20.1813				29	39	32	29	43	56	17	108	56	29	75.0277	6.38141	13.6112	4.97971	18.5909
33	Herding	border collie	Male	Female	Pet	42	1	6.59593	8.83209	32	47	15	21	31	42	21	18	47	13	124	61	25
34	Herding	border collie	Female	Female	Pet	22	1	3.91505	21.3538	34	49	21	32	40	32	20	28	60	11	112	52	41	74.8302	7.01887	10.8679	7.28302	18.1509
35	Herding	Shetland sheepdog	Male	Female	Pet	51	1	19.455	6.16767	34	41	13	30	38	39	16	41	50	11	120	64	36
36	Herding	Shetland sheepdog	Male	Female	Competing	51	4	14.698	24.1084	31	40	13	21	32	42	22	24	38	13	96	47	71	73.3757	5.89993	14.4137	6.31068	20.7244
37	Herding	border collie	Female	Female	Pet	52	9	28.9574	145.416	27	45	9	39	38	36	23	47	54	14	103	65	40	73.1206	8.10414	11.7712	7.00403	18.7752
38	Herding	border collie	Female	Female	Pet	51	6	14.2869	28.6153	33	47	11	17	31	35	25	47	44	16	106	62	42	80.6785	5.0885	9.80826	4.42478	14.233
40	Herding	Shetland sheepdog	Male	Female	Competing	58	3	4.22358	15.4631	32	43	15	33	44	36	21	37	72	16	98	59	23	64.2487	9.43745	18.1347	8.17913	26.3138
41	Herding	Shetland sheepdog	Male	Female	Pet	30	3	14.7909	17.2679	30	42	30	23	37	34	25	44	103	17	100	53	51	81.4649	7.54858	8.55755	2.429	10.9865
44	Herding	Shetland sheepdog	Male	Female	Pet	28	2	0.784168	21.7921	30	45	21	35	43	38	31	34	48	11	118	37	45	65.5122	10.3537	19.6021	4.53206	24.1341
48	Herding	Shetland sheepdog	Female	Female	Competing	28	2	5.41765	9.27061	32	41	16	31	29	39	22	20	59	12	99	56	39	69.2808	9.86628	14.8536	5.99928	20.8529
49	Herding	Shetland sheepdog	Male	Female	Competing	45	5	17.1507	18.0659	30	49	9	33	40	41	18	32	51	10	117	67	31	78.9296	5.87575	9.58084	5.61377	15.1946
51	Herding	Shetland sheepdog	Male	Female	Pet	57	10	3.41199	3.9652	33	43	15	23	40	31	29	42	67	10	92	67	28	78.065	6.46233	6.61004	8.86263	15.4727
54	Herding	Shetland sheepdog	Male	Female	Pet	49	7	12.2175	27.9225				29	31	40	10	25	36	15	100	43	69	78.8142	9.21909	9.68908	2.27766	11.9667
55	Herding	Shetland sheepdog	Male	Female	Competing	25	8	4.88301	11.5981				33	33	42	18	36	66	23	97	65	42
56	Herding	border collie	Male	Female	Pet	55	10	5.82303	6.06216				32	37	32	19	38						83.0196	5.61093	8.56405	2.80546	11.3695
10A	Herding	Shetland sheepdog	Female	Female	Competing	39	8	8.97281	13.4666				31	41	41	16	31	48	14	131	37	50	67.7711	10.881	19.2771	2.07078	21.3479
10B	Herding	Shetland sheepdog	Female	Female	Competing	39	6	10.896	13.4666				31	41	41	16	31	45	15	120	44	68	75.599	7.55621	12.6797	4.16513	16.8448
18A	Herding	border collie	Male	Female	Pet	38	8	4.71038	10.8648	27	40	18	27	29	34	26	44	26	10	101	52	27	84.7977	4.37477	5.24973	5.57783	10.8276
18B	Herding	border collie	Male	Female	Pet	38	4	4.12959	10.8648				27	29	34	26	44	85	17	125	54	62	83.2602	4.16667	6.50585	6.06725	12.5731
20A	Herding	border collie	Female	Female	Competing	55	7	27.9149	35.1133	36	44	13	34	43	39	15	32	47	14	121	66	31	87.3626	4.57875	6.55678	1.50183	8.05861
20B	Herding	border collie	Female	Female	Competing	55	3	17.195	35.1133				34	43	39	15	32	57	10	123	60	22	83.8428	6.00437	6.87773	3.27511	10.1528
21A	Herding	Shetland sheepdog	Male	Female	Competing	34	2	8.90909	15.1127				28	38	26	20	29	55	26	116	38	46	72.045	8.55535	14.5591	4.84053	19.3996
21B	Herding	Shetland sheepdog	Male	Female	Competing	34	6	3.50974	15.1127	29	35	19	28	38	26	20	29	63	23	75	57	50	78.3494	6.9208	9.51147	5.21836	14.7298
24A	Herding	Shetland sheepdog	Male	Female	Competing	59	8	14.0053	23.2378				26	26	35	28	25	45	13	64	56	43	75.4484	7.287	9.97758	7.287	17.2646
24B	Herding	Shetland sheepdog	Male	Female	Competing	59	1	14.7772	23.2378	27	35	16	26	26	35	28	25	49	14	123	41	54	61.9962	8.06026	18.2674	11.6761	29.9435
28A	Herding	border collie	Female	Female	Competing	27	2	11.1076	24.2848				27	38	36	16	32	75	10	103	60	24	77.1263	8.03474	8.43286	6.40608	14.8389
28B	Herding	border collie	Female	Female	Competing	27	4	11.5623	24.2848				27	38	36	16	32	44	16	102	68	41	71.7367	9.72578	13.8208	4.71664	18.5375
42A	Herding	Shetland sheepdog	Male	Female	Competing	62	6	11.3753	25.999				25	38	37	16	32	69	20	94	49	53
42B	Herding	border collie	Male	Female	Competing	62	4	13.1646	25.999				25	38	37	16	32	48	14	88	62	55
4A	Herding	Shetland sheepdog	Female	Female	Pet	48	10	15.7975	31.3768	29	49	10	33	32	39	19	46	38	13	92	47	37
4B	Herding	Shetland sheepdog	Female	Female	Pet	48	7	15.6915	31.3768				33	32	39	19	46	67	24	95	47	44
50A	Herding	Shetland sheepdog	Male	Female	Pet	54	2	2.62019	7.66069				32	38	40	20	35	43	10	89	64	27
50B	Herding	Shetland sheepdog	Male	Female	Pet	54	1	3.36498	7.66069				32	38	40	20	35	113	10	126	27	63	60.0597	10.5636	22.1351	7.24151	29.3766
53A	Herding	border collie	Female	Female	Competing	56	8	5.69165	6.37205	33	42	19	33	38	34	26	44	27	16	114	63	21	79.2849	6.85588	8.99373	4.86546	13.8592
53B	Herding	border collie	Female	Female	Competing	56	6	12.1744	6.37205	36	42	18	33	38	34	26	44	57	10	101	55	31	79.3254	7.47189	9.8658	3.33696	13.2028
9A	Herding	Shetland sheepdog	Female	Female	Competing	50	4	15.4914	25.5813	31	46	13	26	43	42	12	40	41	10	119	69	30	83.0752	5.10011	9.86022	1.96449	11.8247
9B	Herding	Shetland sheepdog	Male	Female	Competing	50	2	15.1358	25.5813				26	43	42	12	40	69	10	91	63	23	80.3248	6.27538	10.8158	2.58398	13.3998
dog1	Ancient	shiba inu	Male	Female		29	4	9.60102	7.84168	28	37	19	27	39	35	23	38	45	11	77	34	50	82.0934	5.21517	5.36105	7.33042	12.6915
dog2	Ancient	shiba inu	Male	Female		30	6	10.2776	9.79656	31	37	15	30	16	32	32	37	57	14	94	37	50	84.9133	4.09443	5.97565	5.0166	10.9923
dog3	Ancient	shiba	Female	Female		52	11	9.15739	8.05336	34	41	10	30	41	35	19	40	47	13	79	64	43	88.3608	3.36826	6.66168	1.60928	8.27096
dog8	Ancient	shiba inu	Female	Female		54	2	9.75946	8.86621	35	46	9	24	44	34	24	35	46	19	104	47	51	82.5546	3.88093	6.93293	6.6315	13.5644
dog10A	Ancient	shiba inu	Female	Female		73	8	9.28014	7.94214	26	38	15	24	38	37	21	46	45	13	101	53	36	86.5506	2.85291	5.00185	5.59466	10.5965
dog10B	Ancient	shiba inu	Female	Male		70	10	4.80259	12.3439	29	39	9	21	43	40	9	36	32	12	78	58	61	83.5637	3.88495	10.6462	1.90512	12.5514
dog11A	Ancient	Samoyed	Female	Female		30	3	7.63212	2.96085	36	45	19	28	26	39	33	30	59	28	82	51	74	69.7947	8.21114	15.2126	6.78152	21.9941
dog11B	Ancient	Samoyed	Female	Female		30	9	2.28554	2.96085	36	45	19	28	26	39	33	30	85	32	106	41	57	82.2197	7.39902	9.02227	1.359	10.3813
dog12	Ancient	shiba inu	Female	Female		47	2	12.4596	28.9508	35	48	9	27	36	38	16	41	68	20	90	40	45	79.8148	5.14815	8.25926	6.77778	15.037
dog14A	Ancient	Siberian husky	Female	Male		67	3	8.52774	11.6849	33	44	24	36	36	34	17	44	25	16	106	45	38	85.2507	3.35546	7.37463	4.01917	11.3938
dog14B	Ancient	Siberian husky	Female	Male		67	3	4.48055	11.6849	33	44	24	36	36	34	17	44	49	16	93	50	46	78.9781	6.27737	9.81752	4.92701	14.7445
dog16	Ancient	Alaskan malamute	Female	Female		55	10	2.35626	9.17399	28	47	16	19	39	28	19	42	62	18	107	62	56
dog17	Ancient	Alaskan malamute	Male	Female		54	2	9.80715	1.66703	30	23	14	37	29	28	18	46	28	10	95	44	46
dog18	Ancient	shiba inu	Male	Female		29	4	4.4049	30.7158	35	46	15	32	42	28	27	49	58	24	113	58	39	78.8391	6.94342	8.48641	5.73108	14.2175
dog19	Hunting	Swedish white elkhound	Male	Female		29	4	4.29619	7.49917	30	45	24	29	31	31	34	37	46	17	120	56	24	82.8861	6.27266	8.84699	1.9942	10.8412
dog20	Ancient	shiba inu	Male	Female		32	3	6.11263	1.99598	25	35	28	18	36	38	23	35	87	35	87	51	54	80.8857	5.79107	5.60182	7.72142	13.3232
dog23	Hunting	Swedish elkhound	Male	Female		33	4	3.23801	9.28432	25	36	13	36	30	37	25	31	32	16	81	57	38	76.7673	5.89102	12.8866	4.45508	17.3417
dog25A	Ancient	basenji	Female	Female		33	3	275.756	28.902	33	47	12	21	35	44	20	37	58	25	91	45	58	83.4904	3.27931	7.1617	6.0686	13.2303
dog25B	Ancient	basenji	Female	Male		33	3	179.159	11.8751	37	46	9	27	44	42	11	38	45	21	118	51	56	80.3697	5.50832	8.39187	5.73013	14.122
dog26	Ancient	eurasier	Male	Female		27	5	6.54026	66.804	34	50	10	27	41	39	9	41	37	10	102	69	39	82.8603	6.04497	9.73093	1.3638	11.0947
dog28	Ancient	basenji	Male	Female		29	5	2.3682	5.48146	38	45	24	37	38	40	26	34	61	18	82	40	47
dog31A	Ancient	basenji	Male	Male		52	3	6.27236	15.5621	34	43	11	21	31	35	26	48	48	26	68	36	64	75.9307	4.31257	9.03059	10.7261	19.7567
dog31B	Ancient	akita	Female	Male		52	2	3.41065	15.5621	34	43	11	21	31	35	26	48	53	22	50	42	69	78.9454	4.97986	9.37386	6.70084	16.0747
dog35A	Hunting	Norwegian elkhound, grey	Female	Male		63	1	4.25708	2.00822	25	30	30	25	32	34	28	35	68	25	103	45	37	74.3571	7.06266	11.1554	7.42485	18.5802
dog35b	Hunting	Norwegian elkhound, grey	Female	Male		63	5	10.7378	2.00822	25	30	30	25	32	34	28	35	51	12	71	44	27	81.4448	5.64723	6.56399	6.34397	12.908
dog36	Ancient	shiba inu	Female	Female		47	2	7.56812	5.36139	37	32	17	26	36	36	18	37	70	24	68	45	54	77.894	4.81703	8.06572	9.2233	17.289
dog37	Ancient	basenji	Male	Female		30	5	1.8123	2.50731	31	46	16	20	23	30	20	39	40	27	94	36	60	85.3712	3.12955	3.09316	8.40611	11.4993
dog39	Ancient	shiba inu	Female	Female		64	8	63.9148	113.179	30	32	18	27	41	33	24	44	55	11	71	54	46
dog40	Hunting	Swedish elkhound	Female	Male		50	5	3.10717	not enough hair	26	45	10	29	38	37	11	26	37	11	70	55	46	79.9493	6.47847	10.0615	3.51068	13.5722
dog42	Hunting	East siberian laika	Female	Female		54	2	5.46428	17.8144	21	36	14	36	39	39	15	27	69	20	119	50	67	75.438	8.43066	10.073	6.05839	16.1314
dog43	Hunting	Swedish elkhound	Female	Female		29	8	5.88997	3.01166	29	27	19	19	39	36	27	39	45	12	91	65	51	88.4587	2.83923	5.45723	3.24484	8.70206
dog44	Hunting	Russian-european laika	Female	Male		67	9	4.79726	17.7175	30	38	18	22	34	39	13	29	37	15	80	48	53	78.0666	7.79934	12.413	1.72098	14.134
dog46	Hunting	German hunting terrier	Female	Female		34	8	10.7605	6.99532	26	43	18	20	26	28	18	33	64	31	105	53	56	73.4513	6.67404	14.823	5.05162	19.8746
dog47	Hunting	German hunting terrier	Female	Male		34	2	6.44811	5.86029	25	22	18	34	35	37	18	38	84	17	110	58	43	70.5294	8.47834	13.4395	7.55276	20.9922
dog48	Hunting	dachshund standard, wire-haired	Female	Female		58	15	26.1222	5.15016	27	29	22	31	27	24	20	45	46	10	73	26	50	83.7509	4.1636	6.30066	5.78482	12.0855
dog51	Hunting	East siberian laika	Female	Male		62	3	8.25632	7.18321	24	35	22	36	34	37	8	39	38	19	81	51	48	81.6275	6.79928	9.25859	2.31465	11.5732
dog52A	Hunting	Norrbottenspitz	Female	Female		54	5	3.35468	33.3663	32	39	15	26	28	41	18	25	77	10	95	46	48	82.5101	3.9517	5.56165	7.97658	13.5382
dog52B	Hunting	Norrbottenspitz	Female	Female		54	1	14.2266	33.3663	33	41	20	26	28	41	18	25	47	15	118	53	46	71.3099	8.41827	12.3443	7.92752	20.2718
dog53	Hunting	Norwegian elkhound, black	Male	Male		55	4	3.96761	15.486	32	40	21	21	32	33	16	33	35	15	87	55	33
dog54	Hunting	dachshund standard, smooth-haired	Female	Female		38	4	13.8729	11.6012	27	40	25	24	40	33	27	38	100	30	102	57	83	82.5546	4.33308	8.47777	4.63451	13.1123
dog61	Hunting	petit basset griffon vendeen	Male	Male		62	7	4.51174	4.25872	27	27	20	22	33	38	16	30	46	26	89	42	49
dog64	Hunting	Norrbottenspitz	Female	Female		52	6	2.45254	8.35357	31	27	17	31	44	38	11	25	58	12	94	58	46	82.969	3.58258	6.54051	6.90796	13.4485

## Sheet: LIvsstil
ID-Number	Breed	Sex1f2m	ownersex	Group	OwnerAge	DogAge	Dog Hair	Human Hair	extra person	Doghair2	Humanhair2	extra person	Childern (0-18)	outdoor kennel	otherCATDOG	Hur känner du inför din livssituation just nu	livssituation bra1	Hur många timmar per dag interagerar du/ni AKTIVT vanligen med hunden på vardagar (promenader, träning, skötsel, lek, klappa, mys m.m.; avrunda till närmsta halvtimme)?	Hur ofta belönar du/ni hunden?	Hur ofta leker du/ni med hunden?	leker 1	fysiskkorrigering	Hur ofta korrigerar du/ni hunden?	tävla1	Upplever du att din hund är stressad (3=ibland)?	Uppvisar din hund några av följande, eller liknande, beteenden:	onormala beteende
dog1	An	2	1	A	29	4	12.0013	9.8021		10.9178	7.0793		1	0	1	7	1	4	3	2	0	1	2	0	2	Biter/slickar upprepat på tassarna, Drar sig ofta undan och är hellre själv än tillsammans med de andra i hushållet	1
dog2	An	2	1	A	30	6	12.8471	12.2457	5.28727	8.02256	3.66051	8.15596	1	0	0	1	0		5	2	0	1	1	0	2	Flugsnappning (biter ofta efter osynliga/påhittade flugor), Svansjagning (går repetativt runt i cirklar), Mycket ljudkänslig (rädd för skott/fyrverkerier och liknande)	1
dog3	An	1	1	A	52	11	11.4467	10.0667		19.9526	59.4881		0	0	1	6	1	2.5	7	4	0	0	3	0	2		0
dog8	An	1	1	A	54	2	12.1993	11.0828	24.7573	19.4441	50.797	11.1282	0	0	0	3	0	4	5	5	1	0	2	1	1		0
dog10A	An	1	1	A	73	8	11.6002	9.92767	15.4299	10.4839	7.95515	16.6916	1	0	1	5	1	3	4	4	0	0	3	1	2	Mycket ljudkänslig (rädd för skott/fyrverkerier och liknande)	1
dog10B	An	1	2	A	70	10	6.00324	15.4299	9.92767	12.2624	16.6916	7.95515	1	0	1	7	1	2	4	4	0	0	3	0	1		0
dog11A	An	1	1	A	30	3	9.54015	3.70106	8.16799	2.79546	6.38982	7.86456	0	1	1	5	1		4	5	1	0	2	1	2		0
dog11B	An	1	1	A	30	9	2.85693	3.70106	8.16799	4.43839	6.38982	7.86456	0	1	1	5	1	1	5	5	1	0	2	1	4	Biter/slickar upprepat på tassarna, Skäller mycket och ofta, Ofta väldigt anfådd/flåsig, Mycket ljudkänslig (rädd för skott/fyrverkerier och liknande)	1
dog12	An	1	1	A	47	2	15.5745	36.1886	24.2156	228.432	862.76		1	0	0	5	1	3	6	5	1	0	2	0	4	Mycket ljudkänslig (rädd för skott/fyrverkerier och liknande)	1
dog14A	An	1	2	A	67	3	10.6597	14.6061	4.31167	9.1496	20.6619	4.94406	0	1	1	7	1		7	6	1	0	2	1	1		0
dog14B	An	1	2	A	67	3	5.60068	14.6061	4.31167	10.7301	20.6619	4.94406	0	1	1	7	1		7	6	1	0	2	1	1		0
dog16	An	1	1	A	55	10	2.94532	11.4675		11.0919	16.3025		0	0	0	5	1	4	7	7	1	0	1	0	3	Ofta väldigt anfådd/flåsig, Mycket ljudkänslig (rädd för skott/fyrverkerier och liknande), Skakar/darrar ofta, Svårare att komma till ro hos bekanta	1
dog17	An	2	1	A	54	2	12.2589	2.08379		9.6939	4.35995		0	0	0	7	1	2.5	6	6	1	1	5	0	1	Inget av beteendena passar in! Känner inte igen dem alls!	0
dog18	An	2	1	A	29	4	5.50612	38.3948	9.23102	8.30141	15.4289	12.3357	0	0	0	5	1	4	7	6	1	0	2	1	2	Kan bli flåsig lätt men kommer snabbt ner i varv	0
dog19	Hu	2	1	H	29	4	5.37024	9.37397	24.4022	7.27555	12.3739	11.07	1	0	1	2	0	3	4	5	1	1	4	1	3	Skäller mycket och ofta, Mycket ljudkänslig (rädd för skott/fyrverkerier och liknande)	1
dog20	An	2	1	A	32	3	7.64079	2.49497		14.6261	6.5783		0	0	0	6	1	1	6	5	1	1	5	0	4	Biter/slickar upprepat på tassarna, Drar sig ofta undan och är hellre själv än tillsammans med de andra i hushållet	1
dog23	Hu	2	1	H	33	4	4.04751	11.6054	5.73956	8.1933	11.9916	15.893	1	1	1	3	0	2	2	2	0	1	2	0	2		0
dog25A	An	1	1	A	33	3	344.696	14.8438	36.1274	149.567	18.2985	14.4249	0	0	1	6	1	5	7	7	1	0	2	0	2	Separationsångest	1
dog25B	An	1	2	A	33	3	223.948	36.1274	14.8438	230.313	14.4249	18.2985	0	1	1	7	1	8	6	6	1	1	4	0	2	Flanksugning (snuttar upprepat på kroppen), Biter/slickar upprepat på tassarna, Mycket ljudkänslig (rädd för skott/fyrverkerier och liknande)	1
dog26	An	2	1	A	27	5	8.17532	83.505		9.6402	57.5316		0	0	1	6	1	6	7	4	0	1	1	0	3	Separationsångest	1
dog28	An	2	1	A	29	5	2.96026	6.85183		4.68587	1.95202		0	1	0	2	0	3	7	7	1	1	3	1	3	Flugsnappning (biter ofta efter osynliga/påhittade flugor)	1
dog31A	An	2	2	A	52	3	7.84045	19.4527	8.86206	1.76982	42.6526		0	0	1	2	0	4	7	4	0	0	1	1	1		0
dog31B	An	1	2	A	52	2	4.26331	19.4527	8.86206	13.5957	42.6526		0	0	1	2	0	4	7	2	0	0	1	0	3	Känns som hon ibland har inre stress som hon inte ger uttryck för i beteenden. Blir ibland passiv. Har haft mycket otrygg uppväxt sitt första halvår innan hon kom till oss	0
dog35A	Hu	1	2	H	63	1	5.32135	2.51028		16.4516	7.1863		0	0	1	2	0	1	7	1	0	1	6	0		Skäller mycket och ofta, Drar sig ofta undan och är hellre själv än tillsammans med de andra i hushållet	1
dog35b	Hu	1	2	H	63	5	13.4222	2.51028		16.9605	7.1863		0	0	1	2	0	1	7	1	0	1	6	0		Skäller mycket och ofta, Drar sig ofta undan och är hellre själv än tillsammans med de andra i hushållet	1
dog36	An	1	1	A	47	2	9.46016	6.70173		371.03	44.1382		1	0	0	5	1	5	7	4	0	0	3	1	2		0
dog37	An	2	1	A	30	5	2.26538	3.13414					0	0	1	5	1		7	5	1	0	3	1	2		0
dog39	An	1	1	A	64	8	79.8935	141.474		81.1526	364.809		0	0	0	6	1	2	7	4	0	0	2	0	2	Mycket ljudkänslig (rädd för skott/fyrverkerier och liknande)	1
dog40	Hu	1	2	H	50	5	3.88396		11.6606	14.5734		14.4279	1	1	1	7	1		5	5	1	1	2	0	1		0
dog42	Hu	1	1	H	54	2	6.83035	22.268	4.62162	8.65997	8.24157	6.13539	1	1	1	6	1	4	4	4	0	1	4	0	4	Ofta rastlös, Här vill jag kalla det att hon vill ha koll på läget, när klockan blir runt 20-21 blir hon mkt sömnig och lägger sig och sover.	1
dog43	Hu	1	1	H	29	8	7.36247	3.76457	11.208	9.42166	5.37676	11.1067	0	1	0	6	1	2.5	5	4	0	1	3	0	2		0
dog44	Hu	1	2	H	67	9	5.99658	22.1468	5.24031	11.1896	28.6717	11.9765	0	0	1	6	1		3	2	0	1	3	0	1		0
dog46	Hu	1	1	H	34	8	13.4507	8.74414	278.793	35.3859	12.2223		1	0	1	7	1	2.5	3	4	0	1	3	0	3	Drar sig ofta undan och är hellre själv än tillsammans med de andra i hushållet, Ofta rastlös	1
dog47	Hu	1	2	H	34	2	8.06014	7.32536	14.9171	15.8879	10.6564	15.2182	1	1	1	3	0	7	3	2	0	1	3	0	3	Ofta rastlös	1
dog48	Hu	1	1	H	58	15	32.6528	6.4377		21.4947	26.4009		0	0	1	5	1	1.5	4	2	0	1	4	0	2	börjar nog bli lite senil och kan börja vanka och tjata ibland	1
dog51	Hu	1	2	H	62	3	10.3204	8.97901	46.1052	10.8278	35.4717	12.0918	0	1	1	6	1		5	6	1	0	2	0	1		0
dog52A	Hu	1	1	H	54	5	4.19335	41.7079		12.5439	7.1497		0	0	1	6	1	2	6	4	0	0	2	1	1		0
dog52B	Hu	1	1	H	54	1	17.7832	41.7079		12.1793	7.1497		0	0	1	6	1	2	7	6	1	0	2	1	1		0
dog53	Hu	2	2	H	55	4	4.95951	19.3575		7.7344	16.6195		0	0	0	6	1	2	4	6	1	1	2	1	1	Separationsångest	1
dog54	Hu	1	1	H	38	4	17.3411	14.5015	6.1783	91.4818	11.601	3.56207	0	1	1	4	0	2	6	5	1	1	5	1	3	Skäller mycket och ofta, Skakar/darrar ofta, Ofta rastlös	1
dog61	Hu	2	2	H	62	7	5.63967	5.3234	3.77562	9.7863	14.7934	4.17654	0	0	1	6	1	4	5	2	0	1	2	1	1		0
dog64	Hu	1	1	H	52	6	3.06568	10.442		14.9038	49.2484		1	0	1	1	7	6	5	1	1	5	0	3	Skäller mycket och ofta	1
