# Supplementary material for: Long-term stress in dogs is related to the human–dog relationship and personality traits
Source: Sci Rep. 2021 Apr 21;11:8612. doi: 10.1038/s41598-021-88201-y (PMC8060293; doi:10.1038/s41598-021-88201-y)
Supplement: Supplementary file 2 — Supplementary Information 2. [file 41598_2021_88201_MOESM2_ESM.xlsx]

## Sheet: Sheet1
Long-term stress in dogs is related to the human-dog relationship and personality traits
Amanda Höglin1, Enya Van Poucke1, Rebecca Katajamaa1, Per Jensen1, Elvar Theodorsson2, Lina SV Roth1
Supplementary Table 2. Generalized linear models information.
Personality associations with HCC
	Final model						First model
	Akaike:	110.04					Akaike:	124.27
	Dependent variable:	Ancient breeds HCC			N=21
	Model type:	Gamma with log link
		Wald-Chi Square	df	P				Wald-Chi Square	df	P
	BFI-Extraversion						BFI-Extraversion	0.061	1	0.805
	BFI-Agreeableness						BFI-Agreeableness	0.014	1	0.906
	BFI-Conscientiousness						BFI-Conscientiousness	0.239	1	0.625
	BFI-Neuroticism						BFI-Neuroticism	0.658	1	0.417
	BFI-Openness						BFI-Openness	0.441	1	0.507
	DPQ1-Fearfulness						DPQ1-Fearfulness	0.251	1	0.617
	DPQ2-Aggression people	3.469	1	0.063			DPQ2-Aggression people	0.284	1	0.594
	DPQ3-Activity/Excitability						DPQ3-Activity/Excitability	0.920	1	0.338
	DPQ4-Responsiveness to training						DPQ4-Responsiveness to training	0.211	1	0.646
	DPQ5-Aggression animals						DPQ5-Aggression animals	2.029	1	0.154
	Final model						First model
	Akaike:	93.86					Akaike:	104.63
	Dependent variable:	Hunting breeds HCC			N=18
	Model type:	Gamma with log link
		Wald-Chi Square	df	P				Wald-Chi Square	df	P
	BFI-Extraversion						BFI-Extraversion	0.331	1	0.565
	BFI-Agreeableness	12.30	1	<0.001			BFI-Agreeableness	4.562	1	0.033
	BFI-Conscientiousness						BFI-Conscientiousness	0.028	1	0.867
	BFI-Neuroticism						BFI-Neuroticism	0.039	1	0.843
	BFI-Openness	9.559	1	0.002			BFI-Openness	4.653	1	0.031
	DPQ1-Fearfulness						DPQ1-Fearfulness	0.007	1	0.935
	DPQ2-Aggression people						DPQ2-Aggression people	1.718	1	0.190
	DPQ3-Activity/Excitability						DPQ3-Activity/Excitability	0.697	1	0.404
	DPQ4-Responsiveness to training						DPQ4-Responsiveness to training	1.070	1	0.301
	DPQ5-Aggression animals	9.192	1	0.002			DPQ5-Aggression animals	6.813	1	0.009
MDORS associations with HCC
	Final model						First model
	Akaike:	110.82					Akaike:	117.14
	Dependent variable:	Ancient breeds HCC			N=21
	Model type:	Gamma with log link
		Wald-Chi Square	df	P				Wald-Chi Square	df	P
	Dog sex						Dog sex	3.254	1	0.071
	MDORS 1						MDORS 1	0.403	1	0.526
	MDORS 2	2.926	1	0.087			MDORS 2	1.120	1	0.290
	MDORS 3	2.742	1	0.098			MDORS 3	4.709	1	0.030
	sex x MDORS 1						sex x MDORS 1	2.074	1	0.150
	sex x MDORS 2						sex x MDORS 2	0.205	1	0.651
	sex x MDORS 3						sex x MDORS 3	0.586	1	0.444
	Final model						First model
	Akaike:	109.42					Akaike:	110.59
	Dependent variable:	Hunting breeds HCC			N=18
	Model type:	Gamma with log link
		Wald-Chi Square	df	P				Wald-Chi Square	df	P
	Dog sex	5.598	1	0.018			Dog sex	0.098	1	0.754
	MDORS 1						MDORS 1	0.002	1	0.960
	MDORS 2						MDORS 2	0.003	1	0.953
	MDORS 3	4.945	1	0.026			MDORS 3	1.135	1	0.287
	sex x MDORS 1						sex x MDORS 1	0.002	1	0.966
	sex x MDORS 2						sex x MDORS 2	0.190	1	0.663
	sex x MDORS 3						sex x MDORS 3	0.127	1	0.722
	Final model						First model
	Akaike:	243.26					Akaike:	248.58
	Dependent variable:	Herding breed HCC			N=36
	Model type:	Normal with log link
		Wald-Chi Square	df	P				Wald-Chi Square	df	P
	Dog sex	2.421	1	0.120			Dog sex	0.323	1	0.570
	MDORS 1	1.954	1	0.162			MDORS 1	3.916	1	0.048
	MDORS 2						MDORS 2	0.835	1	0.361
	MDORS 3	6.823	1	0.009			MDORS 3	5.687	1	0.017
	sex x MDORS 1						sex x MDORS 1	0.006	1	0.940
	sex x MDORS 2						sex x MDORS 2	0.625	1	0.429
	sex x MDORS 3						sex x MDORS 3	0.038	1	0.845
HCC synchronisation
	Final model						First model
	Akaike:	108.05					Akaike:	114.61
	Dependent variable:	Ancient breeds HCC			N=20
	Model type:	Gamma with log link
		Wald-Chi Square	df	P				Wald-Chi Square	df	P
	Dog sex						Dog sex	1.79	1	0.181
	Owner sex	0.804	1	0.370			Owner sex	1.33	1	0.249
	Owner HCC						Owner HCC	1.24	1	0.265
	Dog sex x owner sex						Dog sex x owner sex	1.87	1	0.171
	owner sex x owner hair						owner sex x owner hair	1.59	1	0.207
	dog sex x owner hair						dog sex x owner hair	1.43	1	0.232
	Final model						First model
	Akaike:	98.31					Akaike:	105.54
	Dependent variable:	Hunting breeds HCC			N=17
	Model type:	Gamma with log link
		Wald-Chi Square	df	P				Wald-Chi Square	df	P
	Dog sex	6.615	1	0.010			Dog sex	1.37	1	0.242
	Owner sex						Owner sex	0.028	1	0.867
	Owner HCC						Owner HCC	0.19	1	0.665
	Dog sex x owner sex						Dog sex x owner sex	1.18	1	0.278
	owner sex x owner hair						owner sex x owner hair	0.096	1	0.756
	dog sex x owner hair						dog sex x owner hair	0.021	1	0.885
Lifestyle associations with HCC
	Final model						First model
	Akaike:	112.24					Akaike:	122.81
	Dependent variable:	Ancient breeds HCC			N=21
	Model type:	Gamma with log link
		Wald-Chi Square	df	P				Wald-Chi Square	df	P
	other cats/dogs						other cats/dogs	1.259	1	0.262
	Children up to 13 year old						Children up to 13 year old	0.055	1	0.814
	outdoor kennel						outdoor kennel	0.048	1	0.826
	working fulltime or not						working fulltime or not	0.043	1	0.836
	rewarding often						rewarding often	0.907	1	0.341
	playing often	0.924	1	0.336			playing often	0.701	1	0.402
	correcting often						correcting often	0.105	1	0.746
	competing						competing	0.240	1	0.624
	Final model						First model
	Akaike:	105.92					Akaike:	118.36
	Dependent variable:	Hunting breeds HCC			N=18
	Model type:	Gamma with log link
		Wald-Chi Square	df	P				Wald-Chi Square	df	P
	other cats/dogs						other cats/dogs	0.479	1	0.489
	Children up to 13 year old						Children up to 13 year old	0.068	1	0.794
	outdoor kennel						outdoor kennel	0.262	1	0.609
	working fulltime or not						working fulltime or not	0.375	1	0.540
	rewarding often						rewarding often	0.108	1	0.742
	playing often						playing often	0.001	1	0.972
	correcting often	2.212	1	0.137			correcting often	0.909	1	0.340
	competing						competing	0.020	1	0.887
Personality associations with MDORS 1
	Final model						First model
	Akaike:	429.31					Akaike:	440.375
	Dependent variable:	MDORS 1			N=78
	Model type:	Gamma with log link
		Wald-Chi Square	df	P				Wald-Chi Square	df	P
	BFI-Extraversion						BFI-Extraversion	0.186	1	0.666
	BFI-Agreeableness	2.173	1	0.140			BFI-Agreeableness	1.121	1	0.290
	BFI-Conscientiousness						BFI-Conscientiousness	2.443	1	0.118
	BFI-Neuroticism	2.902	1	0.088			BFI-Neuroticism	3.228	1	0.072
	BFI-Openness						BFI-Openness	0.991	1	0.319
	DPQ1-Fearfulness						DPQ1-Fearfulness	1.222	1	0.269
	DPQ2-Aggression people						DPQ2-Aggression people	0.087	1	0.768
	DPQ3-Activity/Excitability						DPQ3-Activity/Excitability	0.280	1	0.596
	DPQ4-Responsiveness to training						DPQ4-Responsiveness to training	0.002	1	0.969
	DPQ5-Aggression animals						DPQ5-Aggression animals	0.005	1	0.946
Personality associations with MDORS 2
	Final model						First model
	Akaike:	521.203					Akaike:	529.701
	Dependent variable:	MDORS 2			N=78
	Model type:	Gamma with log link
		Wald-Chi Square	df	P				Wald-Chi Square	df	P
	BFI-Extraversion						BFI-Extraversion	1.946	1	0.163
	BFI-Agreeableness						BFI-Agreeableness	0.375	1	0.540
	BFI-Conscientiousness	3.405	1	0.065			BFI-Conscientiousness	4.424	1	0.035
	BFI-Neuroticism						BFI-Neuroticism	1.366	1	0.243
	BFI-Openness	2.662	1	0.103			BFI-Openness	1.245	1	0.265
	DPQ1-Fearfulness						DPQ1-Fearfulness	0.598	1	0.439
	DPQ2-Aggression people						DPQ2-Aggression people	0.723	1	0.395
	DPQ3-Activity/Excitability	9.675	1	0.002			DPQ3-Activity/Excitability	3.591	1	0.058
	DPQ4-Responsiveness to training						DPQ4-Responsiveness to training	0.433	1	0.510
	DPQ5-Aggression animals						DPQ5-Aggression animals	0.948	1	0.330
Personality associations with MDORS 3
	Final model						First model
	Akaike:	460.56					Akaike:	467.517
	Dependent variable:	MDORS 3			N=78
	Model type:	Gamma with log link
		Wald-Chi Square	df	P				Wald-Chi Square	df
	BFI-Extraversion						BFI-Extraversion	0.050	1	P
	BFI-Agreeableness						BFI-Agreeableness	0.253	1	0.822
	BFI-Conscientiousness	6.132	1	0.013			BFI-Conscientiousness	8.253	1	0.615
	BFI-Neuroticism	2.030	1	0.154			BFI-Neuroticism	1.262	1	0.004
	BFI-Openness						BFI-Openness	2.100	1	0.261
	DPQ1-Fearfulness	3.903	1	0.048			DPQ1-Fearfulness	1.948	1	0.147
	DPQ2-Aggression people						DPQ2-Aggression people	1.832	1	0.163
	DPQ3-Activity/Excitability						DPQ3-Activity/Excitability	0.688	1	0.176
	DPQ4-Responsiveness to training	3.887	1	0.049			DPQ4-Responsiveness to training	4.384	1	0.407
	DPQ5-Aggression animals						DPQ5-Aggression animals	1.371	1	0.036
										0.242
